# Supplementary material for: Review of the European Greenomyia Brunetti (Diptera, Mycetophilidae) with new descriptions of females
Source: Zookeys. 2011 Jan 26;(77):31–50. doi: 10.3897/zookeys.77.936 (PMC3088053; doi:10.3897/zookeys.77.936)
Supplement: XML Treatment for Greenomyia baikalica [file zookeys.77.936-treatment1.xml]

<!DOCTYPE tp:taxon-treatment
  PUBLIC "-//TaxonX//DTD Taxonomic Treatment Publishing DTD v0 20100105//EN" "tax-treatment-NSO.dtd">
<tp:taxon-treatment xmlns:tp="http://www.plazi.org/taxpub"><tp:treatment-meta><mixed-citation publication-type="journal"><person-group><name><surname>Kurina</surname><given-names>Olavi</given-names></name><name><surname>Hedmark</surname><given-names>Kjell</given-names></name><name><surname>Karström</surname><given-names>Mats</given-names></name><name><surname>Kjærandsen</surname><given-names>Jostein</given-names></name></person-group><article-title>Review of the European <italic>Greenomyia</italic> Brunetti (Diptera, Mycetophilidae) with new descriptions of females</article-title><source>Zookeys</source><day>26</day><month>1</month><year>2011</year><volume>2011</volume><issue>77</issue><fpage>31</fpage><lpage>50</lpage><pub-id pub-id-type="doi">10.3897/zookeys.77.936</pub-id></mixed-citation></tp:treatment-meta><tp:nomenclature><tp:taxon-name>
                        <tp:taxon-name-part taxon-name-part-type="genus">Greenomyia</tp:taxon-name-part>
                        <tp:taxon-name-part taxon-name-part-type="species">baikalica</tp:taxon-name-part>
                    </tp:taxon-name><tp:taxon-authority>Zaitzev, 1994</tp:taxon-authority><xref ref-type="fig" rid="F1">Figures 1</xref><xref ref-type="fig" rid="F2">5</xref><xref ref-type="fig" rid="F3">9</xref><xref ref-type="fig" rid="F4">13</xref><xref ref-type="fig" rid="F5">17</xref><xref ref-type="fig" rid="F6">21</xref><xref ref-type="fig" rid="F7">25</xref></tp:nomenclature><tp:treatment-sec sec-type="Material studied"><title>Material studied:</title><p><bold>SWEDEN.</bold> 1♀, Lu. Jokkmokk, Vuollerim, Bomyrberget, in forest 135 m.a.s.l., Malaise trap, 16.–18.VIII.2006 (K. Hedmark leg.) [IZBE, mounted from alcohol]; 1♀, Lu. Jokkmokk, Vuollerim, Bomyrberget, 135 m.a.s.l., Malaise trap, 18.–24.VIII.2007 (K. Hedmark leg.) [MZLU, in alcohol]. <bold>FINLAND.</bold> 1♂, Kn. Sotkamo, Urpovaara, window trap N2, 26.VIII.–11.IX.1997 (M. Kuussaari leg.) [IZBE, on pin].</p></tp:treatment-sec><tp:treatment-sec sec-type="Diagnostic characters"><title>Diagnostic characters.</title><sec sec-type="Female"><title>Female.</title><p>Thorax blackish, abdomen brown. Legs yellow, cx<sub>3</sub> with small dark markings basally. All trochanters yellow, with small black apicoventral spots. Tibiae with dense brown setae. Scape and pedicel dark yellow, first flagellomere basally yellowish, rest of flagellum brown. Mouthparts pale yellow. Apical palpal segment 1.4–1.6 (n=2) times as long as penultimate segment. Wing with narrow preapical brownish band, gradually tapering towards hind margin. C terminating almost at apex of wing, R<sub>5</sub> distinctly arched (<xref ref-type="fig" rid="F3">Fig. 9</xref>). Medial and cubital veins both reach wing margin,  CuA<sub>1</sub> basally obsolete, brownish shade along posterior margin of CuA2. Terminalia brown, cercus one-segmented, yellow apically. Tergite IX larger than tergite VIII. Gonapophysis IX visible in lateral view, with wide pear-shaped medial incision apically. Sternite VIII deeply incised apicomedially and moderately emarginated basally.</p></sec><sec sec-type="Male"><title>Male.</title><p>Coloration and other non-terminal characters including palpi similar to female. Apical palpal segment is 1.4 (n=1) times as long as penultimate segment.</p><fig id="F1" position="float" orientation="portrait"><label>Figures 1–4.</label><caption><p>Habitus photos of European <tp:taxon-name>Greenomyia</tp:taxon-name> females. <bold>1</bold> <tp:taxon-name>Greenomyia baikalica</tp:taxon-name> <bold>2</bold> <tp:taxon-name>Greenomyia borealis</tp:taxon-name> <bold>3</bold> <tp:taxon-name>Greenomyia mongolica</tp:taxon-name> <bold>4</bold> <tp:taxon-name>Greenomyia stackelbergi</tp:taxon-name>.</p></caption><graphic xmlns:xlink="http://www.w3.org/1999/xlink" xlink:href="ZooKeys-077-031-g001.jpg" position="float" orientation="portrait" xlink:type="simple"/></fig><fig id="F2" position="float" orientation="portrait"><label>Figures 5–8.</label><caption><p>Head and palpi of European <tp:taxon-name>Greenomyia</tp:taxon-name> females, lateral view. <bold>5</bold> <tp:taxon-name>Greenomyia baikalica</tp:taxon-name> <bold>6</bold> <tp:taxon-name>Greenomyia borealis</tp:taxon-name> <bold>7</bold> <tp:taxon-name>Greenomyia mongolica</tp:taxon-name> <bold>8</bold> <tp:taxon-name>Greenomyia stackelbergi</tp:taxon-name>. Last palpal segment is indicated by a red arrow.</p></caption><graphic xmlns:xlink="http://www.w3.org/1999/xlink" xlink:href="ZooKeys-077-031-g002.jpg" position="float" orientation="portrait" xlink:type="simple"/></fig></sec></tp:treatment-sec><tp:treatment-sec sec-type="Remarks"><title>Remarks.</title><p><xref ref-type="bibr" rid="B48">Zaitzev (1994)</xref> described this species from Siberian material (Buryat Republic). Subsequently only a few specimens have been recorded from Norway, Sweden, Finland and Russian Karelia (cf. <xref ref-type="bibr" rid="B18">Kjærandsen et al. 2007</xref>; Fig. 29). <xref ref-type="bibr" rid="B48">Zaitzev (1994)</xref> figured the male terminalia whereas the female terminalia have not been figured earlier. Using the key by <xref ref-type="bibr" rid="B48">Zaitzev (1994)</xref> the studied females run to <tp:taxon-name>Greenomyia baikalica</tp:taxon-name> and they are also morphologically conspecific with material of both sexes collected simultaneously<!--PageBreak--> in Russian Karelia (A. Polevoi, pers. comm.). The studied female specimens were collected in a boggy forest stand within a small (9 ha) protected remnant of semi-natural, mixed forest.</p></tp:treatment-sec><tp:treatment-sec><!--Section generated to contain objects referenced in tp:taxon-treatment.--><fig id="F3" position="float" orientation="portrait"><label>Figures 9–12.</label><caption><p>Wings of European <tp:taxon-name>Greenomyia</tp:taxon-name> females. <bold>9</bold> <tp:taxon-name>Greenomyia baikalica</tp:taxon-name> <bold>10</bold> <tp:taxon-name>Greenomyia borealis</tp:taxon-name> <bold>11</bold> <tp:taxon-name>Greenomyia mongolica</tp:taxon-name> <bold>12</bold> <tp:taxon-name>Greenomyia stackelbergi</tp:taxon-name>.</p></caption><graphic xmlns:xlink="http://www.w3.org/1999/xlink" xlink:href="ZooKeys-077-031-g003.jpg" position="float" orientation="portrait" xlink:type="simple"/></fig><fig id="F4" position="float" orientation="portrait"><label>Figures 13–16.</label><caption><p>Female terminalia of European <tp:taxon-name>Greenomyia</tp:taxon-name> species, lateral view. <bold>13</bold> <tp:taxon-name>Greenomyia baikalica</tp:taxon-name> <bold>14</bold> <tp:taxon-name>Greenomyia borealis</tp:taxon-name> <bold>15</bold> <tp:taxon-name>Greenomyia mongolica</tp:taxon-name> <bold>16</bold> <tp:taxon-name>Greenomyia stackelbergi</tp:taxon-name>. cerc = cercus; gp = gonapophysis; hyp = hypoproct; st = sternite; tg = tergite.</p></caption><graphic xmlns:xlink="http://www.w3.org/1999/xlink" xlink:href="ZooKeys-077-031-g004.jpg" position="float" orientation="portrait" xlink:type="simple"/></fig><fig id="F5" position="float" orientation="portrait"><label>Figures 17–20.</label><caption><p>Female terminalia of European <tp:taxon-name>Greenomyia</tp:taxon-name> species, dorsal view. <bold>17</bold> <tp:taxon-name>Greenomyia baikalica</tp:taxon-name> <bold>18</bold> <tp:taxon-name>Greenomyia borealis</tp:taxon-name> <bold>19</bold> <tp:taxon-name>Greenomyia mongolica</tp:taxon-name> <bold>20</bold> <tp:taxon-name>Greenomyia stackelbergi</tp:taxon-name>.</p></caption><graphic xmlns:xlink="http://www.w3.org/1999/xlink" xlink:href="ZooKeys-077-031-g005.jpg" position="float" orientation="portrait" xlink:type="simple"/></fig><fig id="F6" position="float" orientation="portrait"><label>Figures 21–24.</label><caption><p>Female terminalia of European <tp:taxon-name>Greenomyia</tp:taxon-name> species, ventral view, sternite VIII detached. <bold>21</bold> <tp:taxon-name>Greenomyia baikalica</tp:taxon-name> <bold>22</bold> <tp:taxon-name>Greenomyia borealis</tp:taxon-name> <bold>23</bold> <tp:taxon-name>Greenomyia mongolica</tp:taxon-name> <bold>24</bold> <tp:taxon-name>Greenomyia stackelbergi</tp:taxon-name>.</p></caption><graphic xmlns:xlink="http://www.w3.org/1999/xlink" xlink:href="ZooKeys-077-031-g006.jpg" position="float" orientation="portrait" xlink:type="simple"/></fig><fig id="F7" position="float" orientation="portrait"><label>Figures 25–28.</label><caption><p>Female terminalia of European <tp:taxon-name>Greenomyia</tp:taxon-name> species, ventral view of sternite VIII. <bold>25</bold> <tp:taxon-name>Greenomyia baikalica</tp:taxon-name> <bold>26</bold> <tp:taxon-name>Greenomyia borealis</tp:taxon-name> <bold>27</bold> <tp:taxon-name>Greenomyia mongolica</tp:taxon-name> <bold>28</bold> <tp:taxon-name>Greenomyia stackelbergi</tp:taxon-name>.</p></caption><graphic xmlns:xlink="http://www.w3.org/1999/xlink" xlink:href="ZooKeys-077-031-g007.jpg" position="float" orientation="portrait" xlink:type="simple"/></fig></tp:treatment-sec><ref-list><ref id="B48"><mixed-citation xmlns:xlink="http://www.w3.org/1999/xlink" xlink:type="simple"><person-group><name name-style="western"><surname>Zaitzev</surname><given-names>AI</given-names></name></person-group> (<year>1994</year>)<source> Fungus gnats of the fauna of Russia and adjacent regions. Part 1</source>. <publisher-loc>Moscow</publisher-loc>, <lpage>288</lpage>. [in Russian, with English summary]</mixed-citation></ref><ref id="B18"><mixed-citation xmlns:xlink="http://www.w3.org/1999/xlink" xlink:type="simple"><person-group><name name-style="western"><surname>Kjærandsen</surname><given-names>J</given-names></name><name name-style="western"><surname>Hedmark</surname><given-names>K</given-names></name><name name-style="western"><surname>Kurina</surname><given-names>O</given-names></name><name name-style="western"><surname>Polevoi</surname><given-names>A</given-names></name><name name-style="western"><surname>Økland</surname><given-names>B</given-names></name><name name-style="western"><surname>Götmark</surname><given-names>F</given-names></name></person-group> (<year>2007</year>)<article-title> Annotated checklist of fungus gnats from Sweden (Diptera: Bolitophilidae, Diadocidiidae, Ditomyiidae, Keroplatidae and Mycetophiliae)</article-title>. <source>Insect Systematics and Evolution Supplement No. 6</source>: <fpage>1</fpage>–<lpage>128</lpage>.</mixed-citation></ref></ref-list></tp:taxon-treatment>
