# Supplementary material for: Review of the European Greenomyia Brunetti (Diptera, Mycetophilidae) with new descriptions of females
Source: Zookeys. 2011 Jan 26;(77):31–50. doi: 10.3897/zookeys.77.936 (PMC3088053; doi:10.3897/zookeys.77.936)
Supplement: XML Treatment for Greenomyia borealis [file zookeys.77.936-treatment2.xml]

<!DOCTYPE tp:taxon-treatment
  PUBLIC "-//TaxonX//DTD Taxonomic Treatment Publishing DTD v0 20100105//EN" "tax-treatment-NSO.dtd">
<tp:taxon-treatment xmlns:tp="http://www.plazi.org/taxpub"><tp:treatment-meta><mixed-citation publication-type="journal"><person-group><name><surname>Kurina</surname><given-names>Olavi</given-names></name><name><surname>Hedmark</surname><given-names>Kjell</given-names></name><name><surname>Karström</surname><given-names>Mats</given-names></name><name><surname>Kjærandsen</surname><given-names>Jostein</given-names></name></person-group><article-title>Review of the European <italic>Greenomyia</italic> Brunetti (Diptera, Mycetophilidae) with new descriptions of females</article-title><source>Zookeys</source><day>26</day><month>1</month><year>2011</year><volume>2011</volume><issue>77</issue><fpage>31</fpage><lpage>50</lpage><pub-id pub-id-type="doi">10.3897/zookeys.77.936</pub-id></mixed-citation></tp:treatment-meta><tp:nomenclature><tp:taxon-name>
                        <tp:taxon-name-part taxon-name-part-type="genus">Greenomyia</tp:taxon-name-part>
                        <tp:taxon-name-part taxon-name-part-type="species">borealis</tp:taxon-name-part>
                    </tp:taxon-name><tp:taxon-authority>(Winnertz, 1863)</tp:taxon-authority><xref ref-type="fig" rid="F1">Figures 2</xref><xref ref-type="fig" rid="F2">6</xref><xref ref-type="fig" rid="F3">10</xref><xref ref-type="fig" rid="F4">14</xref><xref ref-type="fig" rid="F5">18</xref><xref ref-type="fig" rid="F6">22</xref><xref ref-type="fig" rid="F7">26</xref></tp:nomenclature><tp:treatment-sec sec-type="Material studied"><title>Material studied:</title><p><bold>SWEDEN</bold>. 2♂♂, SK, Lund and Lund, Abusa, undated (J. W. Zetterstedt leg.) [MZLU, on pins]; 1♀, ÖG, Valdemarsvik, Snäckevarp (Snäckehvarps <!--PageBreak-->gästgifvaregård 1 km NE Gryt), 11 Aug 1825 (C. Stenhammar leg.) [MZLU, on pin]; 1♀, Lu. Jokkmokk, Vuollerim, in a garden, 105 m.a.s.l., Malaise trap, 8.–15.VIII.2008 (K. Hedmark and M. Karström leg.) [IZBE, mounted from alcohol]; <bold>ESTONIA.</bold> 1♂, Nigula NR, Haavapeaksi, sweeping, 12.VII.1998 (O. Kurina leg.) [IZBE, on pin]; 1♀, Tartu Marja 14, on window 21.VIII.2008 (O. Kurina leg.) [IZBE, on pin]. <bold>GREECE.</bold> 1♂ 2♀♀, Central Macedonia, Kerkini lakes area, village Vironia, Ramna site, 41°17'42.5"N, 023°11'33.1"E, 750 m.a.s.l., Malaise trap, 7.–13.VII.2008 (G. Ramel leg.) [IZBE, mounted from alcohol]; 1♂, Central Macedonia, Kerkini lakes area, village Vironia, Beabies site, 41°19'15.4"N, 023°13'39.6"E, 1150 m.a.s.l., Malaise trap, 21.–27.VII.2008 (G. Ramel leg.) [IZBE, mounted from alcohol]; 1♂ Central Macedonia, Kerkini lakes area, village Neo Petritsi, Midway site, 41°18'49.8"N, 023°16'35.6"E,<!--PageBreak--> 750 m.a.s.l., Malaise trap, 23.–29.VI.2008 (G. Ramel leg.) [IZBE, mounted from alcohol]. <bold>KAZAKHSTAN.</bold> 1♀, Alma-Ata, 13.–16.VI. 1824 (Kuzin leg.) [ZIN, on pin].</p></tp:treatment-sec><tp:treatment-sec sec-type="Diagnostic characters"><title>Diagnostic characters.</title><sec sec-type="Female"><title>Female.</title><p>Thorax brown to blackish. Abdomen entirely brown or first two segments slightly lighter. Legs pale to yellow, except cx<sub>2</sub> and cx<sub>3</sub> with dark markings basally and apically, all trochanters brown and f<sub>3</sub> brown, with lateral parts lighter to yellow. Tibiae with dense brown setae. Scape and pedicel dark yellow, flagellomeres brown. Mouthparts yellow. Apical palpal segment 5.0–5.4 (n=4) times as long as penultimate segment. Wing with broad preapical brownish band, reaching hind margin but gradually paler. C terminating distinctly before apex of wing, R<sub>5</sub> straight to slightly sinuate (<xref ref-type="fig" rid="F3">Fig 10</xref>). M<sub>2</sub> and  CuA<sub>1</sub> <!--PageBreak-->not reaching wing margin,  CuA<sub>1</sub> basally obsolete or very weak. Terminalia brown; cercus yellow, two-segmented, apical segment small and partly fused with basal segment. Gonapophysis IX well sclerotized apically, visible in lateral view and with well developed narrow apical incision. Tergite VIII equal in size but slightly wider than tergite IX. Sternite VIII with medial incision apically and well emarginated basally.</p></sec><sec sec-type="Male"><title>Male.</title><p>Male. Coloration and other non-terminal characters including palpi similar to female. Apical palpal segment is 4.7–5.7 (n=4) times as long as penultimate segment.</p><fig id="F3" position="float" orientation="portrait"><label>Figures 9–12.</label><caption><p>Wings of European <tp:taxon-name>Greenomyia</tp:taxon-name> females. <bold>9</bold> <tp:taxon-name>Greenomyia baikalica</tp:taxon-name> <bold>10</bold> <tp:taxon-name>Greenomyia borealis</tp:taxon-name> <bold>11</bold> <tp:taxon-name>Greenomyia mongolica</tp:taxon-name> <bold>12</bold> <tp:taxon-name>Greenomyia stackelbergi</tp:taxon-name>.</p></caption><graphic xmlns:xlink="http://www.w3.org/1999/xlink" xlink:href="ZooKeys-077-031-g003.jpg" position="float" orientation="portrait" xlink:type="simple"/></fig><fig id="F4" position="float" orientation="portrait"><label>Figures 13–16.</label><caption><p>Female terminalia of European <tp:taxon-name>Greenomyia</tp:taxon-name> species, lateral view. <bold>13</bold> <tp:taxon-name>Greenomyia baikalica</tp:taxon-name> <bold>14</bold> <tp:taxon-name>Greenomyia borealis</tp:taxon-name> <bold>15</bold> <tp:taxon-name>Greenomyia mongolica</tp:taxon-name> <bold>16</bold> <tp:taxon-name>Greenomyia stackelbergi</tp:taxon-name>. cerc = cercus; gp = gonapophysis; hyp = hypoproct; st = sternite; tg = tergite.</p></caption><graphic xmlns:xlink="http://www.w3.org/1999/xlink" xlink:href="ZooKeys-077-031-g004.jpg" position="float" orientation="portrait" xlink:type="simple"/></fig><fig id="F5" position="float" orientation="portrait"><label>Figures 17–20.</label><caption><p>Female terminalia of European <tp:taxon-name>Greenomyia</tp:taxon-name> species, dorsal view. <bold>17</bold> <tp:taxon-name>Greenomyia baikalica</tp:taxon-name> <bold>18</bold> <tp:taxon-name>Greenomyia borealis</tp:taxon-name> <bold>19</bold> <tp:taxon-name>Greenomyia mongolica</tp:taxon-name> <bold>20</bold> <tp:taxon-name>Greenomyia stackelbergi</tp:taxon-name>.</p></caption><graphic xmlns:xlink="http://www.w3.org/1999/xlink" xlink:href="ZooKeys-077-031-g005.jpg" position="float" orientation="portrait" xlink:type="simple"/></fig><fig id="F6" position="float" orientation="portrait"><label>Figures 21–24.</label><caption><p>Female terminalia of European <tp:taxon-name>Greenomyia</tp:taxon-name> species, ventral view, sternite VIII detached. <bold>21</bold> <tp:taxon-name>Greenomyia baikalica</tp:taxon-name> <bold>22</bold> <tp:taxon-name>Greenomyia borealis</tp:taxon-name> <bold>23</bold> <tp:taxon-name>Greenomyia mongolica</tp:taxon-name> <bold>24</bold> <tp:taxon-name>Greenomyia stackelbergi</tp:taxon-name>.</p></caption><graphic xmlns:xlink="http://www.w3.org/1999/xlink" xlink:href="ZooKeys-077-031-g006.jpg" position="float" orientation="portrait" xlink:type="simple"/></fig><fig id="F7" position="float" orientation="portrait"><label>Figures 25–28.</label><caption><p>Female terminalia of European <tp:taxon-name>Greenomyia</tp:taxon-name> species, ventral view of sternite VIII. <bold>25</bold> <tp:taxon-name>Greenomyia baikalica</tp:taxon-name> <bold>26</bold> <tp:taxon-name>Greenomyia borealis</tp:taxon-name> <bold>27</bold> <tp:taxon-name>Greenomyia mongolica</tp:taxon-name> <bold>28</bold> <tp:taxon-name>Greenomyia stackelbergi</tp:taxon-name>.</p></caption><graphic xmlns:xlink="http://www.w3.org/1999/xlink" xlink:href="ZooKeys-077-031-g007.jpg" position="float" orientation="portrait" xlink:type="simple"/></fig></sec></tp:treatment-sec><tp:treatment-sec sec-type="Remarks"><title>Remarks.</title><p>While studying the Swedish specimen from Vuollerim, it ran by the first attempt using the key by <xref ref-type="bibr" rid="B48">Zaitzev (1994)</xref> to <tp:taxon-name>Neoclastobasis</tp:taxon-name> because of the extra long last palpal segment and M<sub>2</sub> and  CuA<sub>1</sub> not reaching the wing margin. The colouration of the studied specimen is, however, different and female terminalia lack strong spines on sternite VIII, being typical to all of the described <tp:taxon-name>Neoclastobasis</tp:taxon-name> species (<xref ref-type="bibr" rid="B47">Zaitzev 1982</xref>; JK and OK <italic>pers. obs.</italic> of <tp:taxon-name>Neoclastobasis kamijoi</tp:taxon-name>: 5♂♂ 2♀♀, South Korea, Sanan, I-li-Keumsan, [MNHN], 1♂ 3♀♀, Japan, Hokkaido, Sapporo [EIHU, MZLU]; <tp:taxon-name>Neoclastobasis draskovicae</tp:taxon-name>: paratypes, 1♂ 1♀ in MNHN, see <xref ref-type="bibr" rid="B28">Matile 1978</xref>). The discovery<!--PageBreak--><!--PageBreak--> of a <tp:taxon-name>Greenomyia</tp:taxon-name> female, with similar size and coloration as the male of <tp:taxon-name>Greenomyia borealis</tp:taxon-name> in the same Malaise trap sample from northern Greece (Kerkini Lake area) allowed a safe association of the sexes. The females from Sweden, Estonia and Kazakhstan were further found to be conspecific with the Greek material of both sexes. According to <xref ref-type="bibr" rid="B10">Chandler et al. (2006)</xref>, a male specimen from Greek mainland (Vikos Aoos National Park) has mainly yellow coxae, while other European specimens of <!--PageBreak--><tp:taxon-name>Greenomyia borealis</tp:taxon-name> have mainly dark coxae. This may represent an intraspecific variation, however, all specimens studied during the current investigation have coxae whitish yellow. The above-mentioned Estonian specimen represents the first record of <tp:taxon-name>Greenomyia borealis</tp:taxon-name> from the country. The female specimen from Vuollerim was collected in the same garden as <tp:taxon-name>Greenomyia stackelbergi</tp:taxon-name>. <tp:taxon-name>Greenomyia borealis</tp:taxon-name> was previously known only with two 19th century findings from southern Sweden.<!--PageBreak--></p></tp:treatment-sec><tp:treatment-sec><!--Section generated to contain objects referenced in tp:taxon-treatment.--><fig id="F1" position="float" orientation="portrait"><label>Figures 1–4.</label><caption><p>Habitus photos of European <tp:taxon-name>Greenomyia</tp:taxon-name> females. <bold>1</bold> <tp:taxon-name>Greenomyia baikalica</tp:taxon-name> <bold>2</bold> <tp:taxon-name>Greenomyia borealis</tp:taxon-name> <bold>3</bold> <tp:taxon-name>Greenomyia mongolica</tp:taxon-name> <bold>4</bold> <tp:taxon-name>Greenomyia stackelbergi</tp:taxon-name>.</p></caption><graphic xmlns:xlink="http://www.w3.org/1999/xlink" xlink:href="ZooKeys-077-031-g001.jpg" position="float" orientation="portrait" xlink:type="simple"/></fig><fig id="F2" position="float" orientation="portrait"><label>Figures 5–8.</label><caption><p>Head and palpi of European <tp:taxon-name>Greenomyia</tp:taxon-name> females, lateral view. <bold>5</bold> <tp:taxon-name>Greenomyia baikalica</tp:taxon-name> <bold>6</bold> <tp:taxon-name>Greenomyia borealis</tp:taxon-name> <bold>7</bold> <tp:taxon-name>Greenomyia mongolica</tp:taxon-name> <bold>8</bold> <tp:taxon-name>Greenomyia stackelbergi</tp:taxon-name>. Last palpal segment is indicated by a red arrow.</p></caption><graphic xmlns:xlink="http://www.w3.org/1999/xlink" xlink:href="ZooKeys-077-031-g002.jpg" position="float" orientation="portrait" xlink:type="simple"/></fig></tp:treatment-sec><ref-list><ref id="B48"><mixed-citation xmlns:xlink="http://www.w3.org/1999/xlink" xlink:type="simple"><person-group><name name-style="western"><surname>Zaitzev</surname><given-names>AI</given-names></name></person-group> (<year>1994</year>)<source> Fungus gnats of the fauna of Russia and adjacent regions. Part 1</source>. <publisher-loc>Moscow</publisher-loc>, <lpage>288</lpage>. [in Russian, with English summary]</mixed-citation></ref><ref id="B47"><mixed-citation xmlns:xlink="http://www.w3.org/1999/xlink" xlink:type="simple"><person-group><name name-style="western"><surname>Zaitzev</surname><given-names>AI</given-names></name></person-group> (<year>1982</year>)<article-title> <italic>Greenomyia</italic> and <italic>Neoclastobasis</italic>. Fungus gnats (Diptera, Mycetophilidae) of the USSR</article-title>. <source>Vestnik Zoologii</source><volume>1982</volume>: <fpage>25</fpage>–<lpage>32</lpage>. [in Russian]</mixed-citation></ref><ref id="B28"><mixed-citation xmlns:xlink="http://www.w3.org/1999/xlink" xlink:type="simple"><person-group><name name-style="western"><surname>Matile</surname><given-names>L</given-names></name></person-group> (<year>1978</year>)<article-title> Description d’un <italic>Neoclastobasis</italic> noveau de Hongrie et remarques sur divers Leiini (Diptera: Mycetophilidae)</article-title>. <source>Folia Entomologica Hungarica, S. N.</source><volume>31</volume>: <fpage>167</fpage>–<lpage>172</lpage>.</mixed-citation></ref><ref id="B10"><mixed-citation xmlns:xlink="http://www.w3.org/1999/xlink" xlink:type="simple"><person-group><name name-style="western"><surname>Chandler</surname><given-names>PJ</given-names></name><name name-style="western"><surname>Bechev</surname><given-names>D</given-names></name><name name-style="western"><surname>Caspers</surname><given-names>N</given-names></name></person-group> (<year>2006</year>)<article-title> The fungus gnats (Diptera: Bolitophilidae, Diadocidiidae, Ditomyiidae, Keroplatidae and Mycetophilidae) of Greece, its islands and Cyprus.</article-title><source>Studia Dipterologica</source><volume>12</volume>:<fpage>255</fpage>-<lpage>314</lpage>.</mixed-citation></ref></ref-list></tp:taxon-treatment>
