# Supplementary material for: Review of the European Greenomyia Brunetti (Diptera, Mycetophilidae) with new descriptions of females
Source: Zookeys. 2011 Jan 26;(77):31–50. doi: 10.3897/zookeys.77.936 (PMC3088053; doi:10.3897/zookeys.77.936)
Supplement: XML Treatment for Greenomyia mongolica [file zookeys.77.936-treatment3.xml]

<!DOCTYPE tp:taxon-treatment
  PUBLIC "-//TaxonX//DTD Taxonomic Treatment Publishing DTD v0 20100105//EN" "tax-treatment-NSO.dtd">
<tp:taxon-treatment xmlns:tp="http://www.plazi.org/taxpub"><tp:treatment-meta><mixed-citation publication-type="journal"><person-group><name><surname>Kurina</surname><given-names>Olavi</given-names></name><name><surname>Hedmark</surname><given-names>Kjell</given-names></name><name><surname>Karström</surname><given-names>Mats</given-names></name><name><surname>Kjærandsen</surname><given-names>Jostein</given-names></name></person-group><article-title>Review of the European <italic>Greenomyia</italic> Brunetti (Diptera, Mycetophilidae) with new descriptions of females</article-title><source>Zookeys</source><day>26</day><month>1</month><year>2011</year><volume>2011</volume><issue>77</issue><fpage>31</fpage><lpage>50</lpage><pub-id pub-id-type="doi">10.3897/zookeys.77.936</pub-id></mixed-citation></tp:treatment-meta><tp:nomenclature><tp:taxon-name>
                        <tp:taxon-name-part taxon-name-part-type="genus">Greenomyia</tp:taxon-name-part>
                        <tp:taxon-name-part taxon-name-part-type="species">mongolica</tp:taxon-name-part>
                    </tp:taxon-name><tp:taxon-authority>Laštovka et Matile, 1974</tp:taxon-authority><xref ref-type="fig" rid="F1">Figures 3</xref><xref ref-type="fig" rid="F2">7</xref><xref ref-type="fig" rid="F3">11</xref><xref ref-type="fig" rid="F4">15</xref><xref ref-type="fig" rid="F5">19</xref><xref ref-type="fig" rid="F6">23</xref><xref ref-type="fig" rid="F7">27</xref><tp:nomenclature-citation-list><tp:nomenclature-citation><tp:taxon-name>Greenomyia theresae</tp:taxon-name><comment> Matile, 2002, syn. n.</comment></tp:nomenclature-citation><tp:nomenclature-citation><tp:taxon-name>Greenomyia theresae</tp:taxon-name><comment><xref ref-type="bibr" rid="B21">Kurina 2008a</xref>: 255, 270.</comment></tp:nomenclature-citation></tp:nomenclature-citation-list></tp:nomenclature><tp:treatment-sec sec-type="Type material studied"><title>Type material studied:</title><p><bold>Paratype</bold> ♂ of <tp:taxon-name>Greenomyia mongolica</tp:taxon-name>: <bold>MONGOLIA.</bold> Central aimak, Tosgoni ovoo, 5–10 km N von Ulan-Baator, 1500–1700 m a.s.l., Exp. Dr. Z. Kaszab 1967 nr. 926, 19–24 Jul 1967 (Z. Kaszab leg.) [MNHN, JKJ-SPM-011843, on pin]</p><p><bold>Holotype</bold> ♂ of <tp:taxon-name>Greenomyia theresae</tp:taxon-name>: <bold>ITALY.</bold> Aosta, Champlong, Dessus, 1000 m a.s.l., “courant sur Feuille de Frêne - 2m -”, 26 Aug 1997 (L. Matile leg.) [MNHN, JKJ-SPM-011844, on pin].</p><p>Other material studied: <bold>SWEDEN.</bold> 1♂, SÖ, Stockholm, Skarpnäck, Skarpa by, 13.VII.-4.X.2003 (B. Viklund leg.) [MZLU, in alcohol]. <bold>GERMANY.</bold> 1♂, D. Oberpfals, NM Main-Donau-Kanal (Proj. Warncke), 12.IX.–5.X.1988 (S. Blank leg.) [No. 30132 in ZSM, in alcohol]. <bold>RUSSIA.</bold> 2♂♂ 3♀♀, Nikolsk-Ussur, 29.VII.1926 (Kuznetzov leg.) [ZIN, on pins]. <bold>ESTONIA.</bold> 1♀, Kääriku, 5.X.1985 (H. Remm leg.) [IZBE, on pin]; 1♀, Luunja, 20.X.1996, on the house wall (O. Kurina leg.) [IZBE, on pin]; 6♂♂ 3♀♀, Karilatsi near Tartu, bait traps, 19.–28.VIII.2005 and 04.–25.IX.2005 (T. Tammaru leg.) [IZBE, on pins]. <bold>HUNGARY.</bold> 38♂♂ 3♀♀, 10 km S Eger, 47°49'11"N, 020°21'37"E, 20 Aug 1989 (R. Danielsson leg.) [MZLU, on pins]. <bold>ITALY.</bold> 1♂, Aosta valley, Verrayes, Promellian, 1200 m.a.s.l., sweeping, 17.VI.2007 (V. Soon leg.) [IZBE, on pin]; 1♀, Siena, 6.V.2007 (A. Selin leg.) [Coll. Selin, on pin]; 3♂♂, Trentino-Alto Adige, Prov. Bolzano, Parco Nationale dello Stelvia, Sulden Valley near Schmelz southwest of Prad, 46°36'42.1"N, 010°34'35.6"E, 940 m.a.s.l., 5.IX.–14.X.2005 (J. Ziegler and C. Lange leg.) [1♂ in ZMHB, 2♂♂ in IZBE, mounted from alcohol]. <bold>GREECE.</bold> 1♂ 2♀♀, Central Macedonia, Kerkini lakes area, village Vironia, Beabies site, 41°19'15.4"N, 023°13'39.6"E, 1150 m.a.s.l., Malaise trap, 30.VI.–6.VII.2008 (G. Ramel leg.) [IZBE, mounted from alcohol]; 6♀♀, Central Macedonia, Kerkini lakes area, village Vironia, Ramna site, 41°17'42.5"N, 023°11'33.1"E, 750 m.a.s.l., Malaise trap, 23.–29.VI.2008 (G. Ramel leg.) [IZBE, mounted from alcohol].</p></tp:treatment-sec><tp:treatment-sec sec-type="Diagnostic characters"><title>Diagnostic characters.</title><sec sec-type="Female"><title>Female.</title><p>Female. Thorax dark brown to blackish. Abdomen entirely blackish brown or first three segments slightly paler laterally. cx1 entirely yellow or darkened in basal half, cx<sub>2</sub> and cx<sub>3</sub> entirely dark brown to black. Fore trochanter yellow basally, brown apically. Mid and hind trochanters brown. f<sub>1</sub> and f<sub>2</sub> yellow, f<sub>3</sub> yellow with brown apical fifth. Tibiae yellow, apically slightly darkened, with dense brown setae. Scape, pedicel and flagellomeres brown. Mouthparts pale yellow. Apical palpal segment 1.8–2.2 (n=5) times as long as penultimate segment. Wing tip shaded on about apical third, with darkened area along fore margin. All veins reach wing margin, M<sub>2</sub> sometimes basally obsolete or very weak, A<sub>1</sub> ending close to, sometimes fused into base of CuA2. Terminalia brown. Cercus distinctly two-segmented, apical segment small, ovate. Gonapophysis IX membranous, widely protruding apically, not visible <!--PageBreak-->in lateral view. Tergite VIII larger than tergite IX. Sternite VIII apically with shallow medial incision, moderately emarginated basally.</p></sec><sec sec-type="Male"><title>Male.</title><p>Male. Coloration and other non-terminal characters including palpi similar to female. Apical palpal segment is 1.7–2.1 (n=5) times as long as penultimate segment.</p></sec></tp:treatment-sec><tp:treatment-sec sec-type="Remarks"><title>Remarks.</title><p>This species was originally described by <xref ref-type="bibr" rid="B24">Laštovka and Matile (1974)</xref> based on Mongolian material and subsequently widely recorded in Europe. <xref ref-type="bibr" rid="B8">Chandler (2005)</xref> did not include <tp:taxon-name>Greenomyia mongolica</tp:taxon-name> in the European list and assigned all records to <tp:taxon-name>Greenomyia theresae</tp:taxon-name>, a species described from northern Italy by <xref ref-type="bibr" rid="B29">Matile (2002)</xref>. Careful comparisons of type material of both species at MNHN in Paris (independently undertaken by two of the authors, OK and JK; the holotype of <tp:taxon-name>Greenomyia mongolica</tp:taxon-name> deposited in the Hungarian Natural History Museum was not available for the study) did not indicate any substantial differences in their male terminalia. The minor diagnostic characters as indicated in the original description and illustrations by <xref ref-type="bibr" rid="B29">Matile (2002)</xref> are liable to different angles of views only. Consequently we have come to the conclusion that <tp:taxon-name>Greenomyia theresae</tp:taxon-name> at present state of knowledge must be treated as a junior synonym of <tp:taxon-name>Greenomyia mongolica</tp:taxon-name> and that all published records in Europe should rather be associated with the latter. In addition to the studied type material, we also compared the terminalia of female specimens from the Russian Far East, Estonia and northern Greece without finding any reliable differences. Moreover, <xref ref-type="bibr" rid="B32">Papp (2000)</xref> confirmed conspecificity when he compared central European material from Hungary with the Mongolian type material. Male terminalia are figured by <xref ref-type="bibr" rid="B24">Laštovka and Matile (1974)</xref> and subsequently by <xref ref-type="bibr" rid="B29">Matile (2002)</xref>, while female terminalia have previously been figured by <xref ref-type="bibr" rid="B47">Zaitzev (1982)</xref> and <xref ref-type="bibr" rid="B19">Kurina (1997)</xref>. Our association of males and females are based on multiple simultaneous findings in trap samples (see above) that agrees with previous descriptions of the female. In the Pre-Balkan mountain range in Bulgaria, the species has been collected in xerotermic oak forest (<xref ref-type="bibr" rid="B3">Bechev 2000</xref>). The species was quite common in samples taken in a bait trap, operated on the basis of a mixture of fermenting sugar and red wine, in southern Estonia (see also <xref ref-type="bibr" rid="B20">Kurina 2006</xref>). The above-mentioned specimens from Greece are the first records from the country.</p></tp:treatment-sec><tp:treatment-sec><!--Section generated to contain objects referenced in tp:taxon-treatment.--><fig id="F1" position="float" orientation="portrait"><label>Figures 1–4.</label><caption><p>Habitus photos of European <tp:taxon-name>Greenomyia</tp:taxon-name> females. <bold>1</bold> <tp:taxon-name>Greenomyia baikalica</tp:taxon-name> <bold>2</bold> <tp:taxon-name>Greenomyia borealis</tp:taxon-name> <bold>3</bold> <tp:taxon-name>Greenomyia mongolica</tp:taxon-name> <bold>4</bold> <tp:taxon-name>Greenomyia stackelbergi</tp:taxon-name>.</p></caption><graphic xmlns:xlink="http://www.w3.org/1999/xlink" xlink:href="ZooKeys-077-031-g001.jpg" position="float" orientation="portrait" xlink:type="simple"/></fig><fig id="F2" position="float" orientation="portrait"><label>Figures 5–8.</label><caption><p>Head and palpi of European <tp:taxon-name>Greenomyia</tp:taxon-name> females, lateral view. <bold>5</bold> <tp:taxon-name>Greenomyia baikalica</tp:taxon-name> <bold>6</bold> <tp:taxon-name>Greenomyia borealis</tp:taxon-name> <bold>7</bold> <tp:taxon-name>Greenomyia mongolica</tp:taxon-name> <bold>8</bold> <tp:taxon-name>Greenomyia stackelbergi</tp:taxon-name>. Last palpal segment is indicated by a red arrow.</p></caption><graphic xmlns:xlink="http://www.w3.org/1999/xlink" xlink:href="ZooKeys-077-031-g002.jpg" position="float" orientation="portrait" xlink:type="simple"/></fig><fig id="F3" position="float" orientation="portrait"><label>Figures 9–12.</label><caption><p>Wings of European <tp:taxon-name>Greenomyia</tp:taxon-name> females. <bold>9</bold> <tp:taxon-name>Greenomyia baikalica</tp:taxon-name> <bold>10</bold> <tp:taxon-name>Greenomyia borealis</tp:taxon-name> <bold>11</bold> <tp:taxon-name>Greenomyia mongolica</tp:taxon-name> <bold>12</bold> <tp:taxon-name>Greenomyia stackelbergi</tp:taxon-name>.</p></caption><graphic xmlns:xlink="http://www.w3.org/1999/xlink" xlink:href="ZooKeys-077-031-g003.jpg" position="float" orientation="portrait" xlink:type="simple"/></fig><fig id="F4" position="float" orientation="portrait"><label>Figures 13–16.</label><caption><p>Female terminalia of European <tp:taxon-name>Greenomyia</tp:taxon-name> species, lateral view. <bold>13</bold> <tp:taxon-name>Greenomyia baikalica</tp:taxon-name> <bold>14</bold> <tp:taxon-name>Greenomyia borealis</tp:taxon-name> <bold>15</bold> <tp:taxon-name>Greenomyia mongolica</tp:taxon-name> <bold>16</bold> <tp:taxon-name>Greenomyia stackelbergi</tp:taxon-name>. cerc = cercus; gp = gonapophysis; hyp = hypoproct; st = sternite; tg = tergite.</p></caption><graphic xmlns:xlink="http://www.w3.org/1999/xlink" xlink:href="ZooKeys-077-031-g004.jpg" position="float" orientation="portrait" xlink:type="simple"/></fig><fig id="F5" position="float" orientation="portrait"><label>Figures 17–20.</label><caption><p>Female terminalia of European <tp:taxon-name>Greenomyia</tp:taxon-name> species, dorsal view. <bold>17</bold> <tp:taxon-name>Greenomyia baikalica</tp:taxon-name> <bold>18</bold> <tp:taxon-name>Greenomyia borealis</tp:taxon-name> <bold>19</bold> <tp:taxon-name>Greenomyia mongolica</tp:taxon-name> <bold>20</bold> <tp:taxon-name>Greenomyia stackelbergi</tp:taxon-name>.</p></caption><graphic xmlns:xlink="http://www.w3.org/1999/xlink" xlink:href="ZooKeys-077-031-g005.jpg" position="float" orientation="portrait" xlink:type="simple"/></fig><fig id="F6" position="float" orientation="portrait"><label>Figures 21–24.</label><caption><p>Female terminalia of European <tp:taxon-name>Greenomyia</tp:taxon-name> species, ventral view, sternite VIII detached. <bold>21</bold> <tp:taxon-name>Greenomyia baikalica</tp:taxon-name> <bold>22</bold> <tp:taxon-name>Greenomyia borealis</tp:taxon-name> <bold>23</bold> <tp:taxon-name>Greenomyia mongolica</tp:taxon-name> <bold>24</bold> <tp:taxon-name>Greenomyia stackelbergi</tp:taxon-name>.</p></caption><graphic xmlns:xlink="http://www.w3.org/1999/xlink" xlink:href="ZooKeys-077-031-g006.jpg" position="float" orientation="portrait" xlink:type="simple"/></fig><fig id="F7" position="float" orientation="portrait"><label>Figures 25–28.</label><caption><p>Female terminalia of European <tp:taxon-name>Greenomyia</tp:taxon-name> species, ventral view of sternite VIII. <bold>25</bold> <tp:taxon-name>Greenomyia baikalica</tp:taxon-name> <bold>26</bold> <tp:taxon-name>Greenomyia borealis</tp:taxon-name> <bold>27</bold> <tp:taxon-name>Greenomyia mongolica</tp:taxon-name> <bold>28</bold> <tp:taxon-name>Greenomyia stackelbergi</tp:taxon-name>.</p></caption><graphic xmlns:xlink="http://www.w3.org/1999/xlink" xlink:href="ZooKeys-077-031-g007.jpg" position="float" orientation="portrait" xlink:type="simple"/></fig></tp:treatment-sec><ref-list><ref id="B21"><mixed-citation xmlns:xlink="http://www.w3.org/1999/xlink" xlink:type="simple"><person-group><name name-style="western"><surname>Kurina</surname><given-names>O</given-names></name></person-group> (<year>2008a</year>)<article-title> Sciaroidea excl. Sciaridae.</article-title> In: <person-group><name name-style="western"><surname>Ziegler J (Ed) Diptera</surname><given-names>Stelviana</given-names></name></person-group>. <issue-title> A dipterological perspective on a changing alpine landscape. Volume 1. Studia Dipterologica.</issue-title><source>Supplements</source><volume>16</volume> :<fpage>245</fpage>-<lpage>293</lpage>..</mixed-citation></ref><ref id="B24"><mixed-citation xmlns:xlink="http://www.w3.org/1999/xlink" xlink:type="simple"><person-group><name name-style="western"><surname>Laštovka</surname><given-names>P</given-names></name><name name-style="western"><surname>Matile</surname><given-names>L</given-names></name></person-group> (<year>1974</year>)<article-title> Mycetophilidae (Diptera) de Mongolie</article-title>. <source>Acta Zoologica Academiae Scientiarum Hungaricae</source><volume>20</volume>(<issue>1/2</issue>): <fpage>93</fpage>–<lpage>135</lpage>.</mixed-citation></ref><ref id="B8"><mixed-citation xmlns:xlink="http://www.w3.org/1999/xlink" xlink:type="simple"><person-group><name name-style="western"><surname>Chandler</surname><given-names>PJ</given-names></name></person-group> (<year>2005</year>)<article-title> Fauna Europaea: Mycetophilidae</article-title>. In: <person-group><name name-style="western"><surname>de Jong</surname><given-names>H</given-names></name></person-group> (<role>Ed</role>) <source>Fauna Europaea: Diptera, Nematocera. Fauna Europaea, version 1.2</source>. Available from: <ext-link ext-link-type="uri" xlink:href="http://www.faunaeur.org" xlink:type="simple">http://www.faunaeur.org</ext-link> [accessed 21.I.2010]</mixed-citation></ref><ref id="B29"><mixed-citation xmlns:xlink="http://www.w3.org/1999/xlink" xlink:type="simple"><person-group><name name-style="western"><surname>Matile</surname><given-names>L</given-names></name></person-group> (<year>2002</year>)<article-title> Notes sur le genre <italic>Greenomyia</italic> Brunetti et description d’une espece nouvelle des Alpes et des Apennins (Diptera: Mycetophilidae).</article-title><source>Annales de la Société Entomologique de France (Nouvelle série)</source><volume>38</volume> (<issue>1–2</issue>):<fpage>13</fpage>-<lpage>16</lpage>.</mixed-citation></ref><ref id="B32"><mixed-citation xmlns:xlink="http://www.w3.org/1999/xlink" xlink:type="simple"><person-group><name name-style="western"><surname>Papp</surname><given-names>L</given-names></name></person-group> (<year>2000</year>)<article-title> Pediciidae, Bolitophilidae, Keroplatidae, Mycetophilidae and Dixidae: genera and species new to Hungary (Diptera).</article-title><source>Folia Entomologica Hungarica</source><volume>61</volume>:<fpage>219</fpage>-<lpage>231</lpage>.</mixed-citation></ref><ref id="B47"><mixed-citation xmlns:xlink="http://www.w3.org/1999/xlink" xlink:type="simple"><person-group><name name-style="western"><surname>Zaitzev</surname><given-names>AI</given-names></name></person-group> (<year>1982</year>)<article-title> <italic>Greenomyia</italic> and <italic>Neoclastobasis</italic>. Fungus gnats (Diptera, Mycetophilidae) of the USSR</article-title>. <source>Vestnik Zoologii</source><volume>1982</volume>: <fpage>25</fpage>–<lpage>32</lpage>. [in Russian]</mixed-citation></ref><ref id="B19"><mixed-citation xmlns:xlink="http://www.w3.org/1999/xlink" xlink:type="simple"><person-group><name name-style="western"><surname>Kurina</surname><given-names>O</given-names></name></person-group> (<year>1997</year>)<article-title> <italic>Greenomyia mongolica</italic> Lastovka et Matile, 1974 (Diptera, Mycetophilidae) found in Estonia.</article-title><source>An international Journal of Dipterological Research</source><volume>8</volume>:<fpage>69</fpage>-<lpage>71</lpage>.</mixed-citation></ref><ref id="B3"><mixed-citation xmlns:xlink="http://www.w3.org/1999/xlink" xlink:type="simple"><person-group><name name-style="western"><surname>Bechev</surname><given-names>D</given-names></name></person-group> (<year>2000</year>)<article-title> Seasonal activity and vertical distribution of fungus gnats (Diptera: Sciaroidea, excluding Sciaridae) in the western and the central parts of Stara Planina ridge (Bulgaria).</article-title><source>Travaux Scientifiques d’Universite de Plovdiv, Animalia</source><volume>36</volume> (<issue>6</issue>):<fpage>51</fpage>-<lpage>66</lpage>.</mixed-citation></ref><ref id="B20"><mixed-citation xmlns:xlink="http://www.w3.org/1999/xlink" xlink:type="simple"><person-group><name name-style="western"><surname>Kurina</surname><given-names>O</given-names></name></person-group> (<year>2006</year>)<article-title> A review of Estonian wood gnats (Diptera: Anisopodidae).</article-title><source>Sahlbergia</source><volume>11</volume>:<fpage>18</fpage>-<lpage>22</lpage>.</mixed-citation></ref></ref-list></tp:taxon-treatment>
