# Supplementary material for: Review of the European Greenomyia Brunetti (Diptera, Mycetophilidae) with new descriptions of females
Source: Zookeys. 2011 Jan 26;(77):31–50. doi: 10.3897/zookeys.77.936 (PMC3088053; doi:10.3897/zookeys.77.936)
Supplement: XML Treatment for Greenomyia stackelbergi [file zookeys.77.936-treatment4.xml]

<!DOCTYPE tp:taxon-treatment
  PUBLIC "-//TaxonX//DTD Taxonomic Treatment Publishing DTD v0 20100105//EN" "tax-treatment-NSO.dtd">
<tp:taxon-treatment xmlns:tp="http://www.plazi.org/taxpub"><tp:treatment-meta><mixed-citation publication-type="journal"><person-group><name><surname>Kurina</surname><given-names>Olavi</given-names></name><name><surname>Hedmark</surname><given-names>Kjell</given-names></name><name><surname>Karström</surname><given-names>Mats</given-names></name><name><surname>Kjærandsen</surname><given-names>Jostein</given-names></name></person-group><article-title>Review of the European <italic>Greenomyia</italic> Brunetti (Diptera, Mycetophilidae) with new descriptions of females</article-title><source>Zookeys</source><day>26</day><month>1</month><year>2011</year><volume>2011</volume><issue>77</issue><fpage>31</fpage><lpage>50</lpage><pub-id pub-id-type="doi">10.3897/zookeys.77.936</pub-id></mixed-citation></tp:treatment-meta><tp:nomenclature><tp:taxon-name>
                        <tp:taxon-name-part taxon-name-part-type="genus">Greenomyia</tp:taxon-name-part>
                        <tp:taxon-name-part taxon-name-part-type="species">stackelbergi</tp:taxon-name-part>
                    </tp:taxon-name><tp:taxon-authority>Zaitzev, 1982</tp:taxon-authority><xref ref-type="fig" rid="F1">Figures 4</xref><xref ref-type="fig" rid="F2">8</xref><xref ref-type="fig" rid="F3">12</xref><xref ref-type="fig" rid="F4">16</xref><xref ref-type="fig" rid="F5">20</xref><xref ref-type="fig" rid="F6">24</xref><xref ref-type="fig" rid="F7">28</xref></tp:nomenclature><tp:treatment-sec sec-type="Type material studied"><title>Type material studied:</title><p><bold>Holotype</bold> ♂, <bold>RUSSIA.</bold> Primorskiy Terr., Santaheza, 07.VII.1927 (A. Stackelberg leg.) [ZIN, on pin].</p><p>Other material studied: <bold>SWEDEN.</bold> 4 ♀♀, Lu. Jokkmokk, Vuollerim, in garden, 105 m.a.s.l., Malaise trap, 11.VIII.–19.IX.2003 (K. Hedmark and M. Karström leg.); 1♂, the same locality, Malaise trap 11.–19.VIII.2004; 25♂♂ 15♀♀, the same locality, Malaise trap 11.VIII.–7.X.2005; 11♂♂ 4♀♀, the same locality, Malaise trap 11.VIII.–22.IX.2006; 18♂♂ 14♀♀, the same locality, yellow pan-trap VII–08.X.2006; 17♂♂ 7♀♀, the same locality, yellow pan-trap 16.VI.–20.VII.2007; 14♂♂ 4♀♀, the same<!--PageBreak--><!--PageBreak--> locality, Malaise trap 12.VIII.–28.IX.2007; 9♂♂ 3♀♀, the same locality, window trap VI–11.IX.2007; 4♂♂ 1♀, the same locality, Malaise trap 13.–27.VI.2008; 1♀, the same locality, yellow pan-trap 19.VI.2008; 1♂, the same locality, window trap 1.VI.–1.VII.2008. In total 153 specimens: 100♂♂ 53♀♀, [most in Coll. Hedmark, some in IZBE and MZLU, most of the material preserved in alcohol, while some specimens are mounted from alcohol to pins or slide mounted].</p></tp:treatment-sec><tp:treatment-sec sec-type="Diagnostic characters"><title>Diagnostic characters.</title><sec sec-type="Female"><title>Female.</title><p>Female.Thorax bi-coloured; mesonotum yellow with variably developed black thoracic stripes; pronotum and propleuron yellow, other pleural parts brown to blackish. Abdominal sternites I-IV entirely yellow or slightly brownish; tergites of first four segments bi-coloured: basally yellow, apically brown (in a few occasions first four tergites entirely brown). Legs all yellow except dark brown band on apical fourth of hind femur. Tibiae densely covered with brown setulae. Scape, pedicel, and 3–5 flagellomeres yellow, rest of flagellum light brown. Mouthparts yellow. Apical palpal segment 4.1–4.4 (n=5) times as long as penultimate segment. Wing hyaline with slight yellowish tinge, all veins reach wing margin, M1 and CuA2 basally obsolete or very weak. Terminalia brown, cercus one-segmented, apically yellow. Gonapophysis IX membranous, subsquare with shallow incision apically, not visible in lateral view. Tergite VIII wider than tergite IX. Sternite VIII medially with deep and narrow incision, lateral incisions more shallow.</p></sec><sec sec-type="Male"><title>Male.</title><p>Male. Coloration and other non-terminal characters similar to female. The apical palpal segment is 4–5 (n=5) times as long as penultimate segment.</p></sec></tp:treatment-sec><tp:treatment-sec sec-type="Remarks"><title>Remarks.</title><p>Besides its peculiar distribution (see <xref ref-type="fig" rid="F8">Fig. 29</xref>), <tp:taxon-name>Greenomyia stackelbergi</tp:taxon-name> is unique among the four studied species in having vivid yellowish colouration and hyaline wings. It was described from South Primorje in the Russian Far East (<xref ref-type="bibr" rid="B47">Zaitzev 1982</xref>) and has subsequently been recorded only from two semi-urban localities in the Nordic region: the single locality in Swedish Lapland (present material, <xref ref-type="bibr" rid="B18">Kjærandsen et al. 2007</xref>) and from one locality in the capital of Norway, Oslo (<xref ref-type="bibr" rid="B39">Søli and Kjærandsen 2008</xref>). Eight years of collecting (2002–2009) with Malaise traps, yellow pan-traps and window traps near a compost in the garden of one of the authors (MK) yielded 153 <!--PageBreak-->specimens, indicating rise and decline of a small population. None was collected in the first and the last year, while four in 2003, one in 2004, 40 in 2005, 47 in 2006, 54 in 2007 and seven in 2008. The flight activity lasted almost the whole vegetation season, from the middle of June (in 2007) to the beginning of October (in 2004). A garden compost is the supposed microhabitat for this population of <tp:taxon-name>Greenomyia stackelbergi</tp:taxon-name> and its origin should be somewhere in the surroundings. A close potential natural habitat could be the Vuollerim ravine a few hundred meters away. Waste from picked forest fungi might be another possibility<bold>.</bold></p><fig id="F8" position="float" orientation="portrait"><label>Figure 29.</label><caption><p>Known records of European <tp:taxon-name>Greenomyia</tp:taxon-name> species. <tp:taxon-name>Greenomyia borealis</tp:taxon-name> (black squares): <bold>4</bold> original data <bold>5</bold> <xref ref-type="bibr" rid="B34">Polevoi 2000</xref> (marked with a question mark) <bold>7</bold> <xref ref-type="bibr" rid="B8">Chandler 2005</xref> <bold>9</bold> <xref ref-type="bibr" rid="B8">Chandler 2005</xref> <bold>10</bold> <xref ref-type="bibr" rid="B18">Kjærandsen et al. 2007</xref>, original data <bold>12</bold> <xref ref-type="bibr" rid="B23">Lackschewitz 1937</xref> <bold>13</bold> original data from two localities <bold>16</bold> <xref ref-type="bibr" rid="B46">Winnertz 1863</xref> <bold>17</bold> <xref ref-type="bibr" rid="B7">Chandler 1998</xref>, <xref ref-type="bibr" rid="B8">2005</xref> (doubtful) <bold>22</bold> <xref ref-type="bibr" rid="B42">Ševčík and Košel 2009</xref> <bold>26</bold> <xref ref-type="bibr" rid="B44">Ševčík and Papp 2001</xref> <bold>29</bold> <xref ref-type="bibr" rid="B10">Chandler et al. 2006</xref> <bold>30</bold> original data <bold>32</bold> <xref ref-type="bibr" rid="B47">Zaitzev 1982</xref>, 1994 <bold>33</bold> <xref ref-type="bibr" rid="B47">Zaitzev 1982</xref>, 1994 <bold>38</bold> <xref ref-type="bibr" rid="B47">Zaitzev 1982</xref>, 1994. <tp:taxon-name>Greenomyia baikalica</tp:taxon-name> (green squares): <bold>3</bold> <xref ref-type="bibr" rid="B15">Gammelmo and Søli 2006</xref> <bold>4</bold> <xref ref-type="bibr" rid="B18">Kjærandsen et al. 2007</xref> <bold>5</bold> <xref ref-type="bibr" rid="B34">Polevoi 2000</xref> (three different localities) <bold>6</bold> <xref ref-type="bibr" rid="B35">Polevoi 2001</xref> <bold>34</bold> <xref ref-type="bibr" rid="B48">Zaitzev 1994</xref> <bold>35</bold> <xref ref-type="bibr" rid="B48">Zaitzev 1994</xref>. <tp:taxon-name>Greenomyia mongolica</tp:taxon-name> (blue squares): <bold>2</bold> <xref ref-type="bibr" rid="B41">Søli et al. 2009</xref> <bold>8</bold> <xref ref-type="bibr" rid="B9">Chandler 2010</xref> (seven different localities) <bold>11</bold> <xref ref-type="bibr" rid="B18">Kjærandsen et al. 2007</xref> <bold>14</bold> <xref ref-type="bibr" rid="B19">Kurina 1997</xref> <bold>15</bold> <xref ref-type="bibr" rid="B48">Zaitzev 1994</xref> <bold>17</bold> <xref ref-type="bibr" rid="B29">Matile 2002</xref> (as <tp:taxon-name>Greenomyia theresae</tp:taxon-name>) <bold>18</bold> <xref ref-type="bibr" rid="B29">Matile 2002</xref> (as <tp:taxon-name>Greenomyia theresae</tp:taxon-name>) <bold>19</bold> <xref ref-type="bibr" rid="B6">Caspers 1996</xref> <bold>20</bold> <xref ref-type="bibr" rid="B21">Kurina 2008a</xref> (as <tp:taxon-name>Greenomyia theresae</tp:taxon-name>) <bold>21</bold> original data <bold>22</bold> <xref ref-type="bibr" rid="B26">Martinovský and Ševčik 1998</xref>, <xref ref-type="bibr" rid="B27">Martinovský and Barták 2000</xref> <bold>23</bold> <xref ref-type="bibr" rid="B33">Plassmann 1996</xref> <bold>24</bold> <xref ref-type="bibr" rid="B29">Matile 2002</xref> (as <tp:taxon-name>Greenomyia theresae</tp:taxon-name>) <bold>25</bold> <xref ref-type="bibr" rid="B43">Ševčík and Martinovský 1999</xref> <bold>27</bold> <xref ref-type="bibr" rid="B32">Papp 2000</xref> (several different localities), original data <bold>28</bold> <xref ref-type="bibr" rid="B2">Bechev 1989</xref> <bold>30</bold> original data <bold>36</bold> <xref ref-type="bibr" rid="B24">Laštovka and Matile 1974</xref> <bold>37</bold> <xref ref-type="bibr" rid="B47">Zaitzev 1982</xref>, 1994 <bold>40</bold> <xref ref-type="bibr" rid="B47">Zaitzev 1982</xref>, 1994. <tp:taxon-name>Greenomyia stackelbergi</tp:taxon-name> (red squares): <bold>1</bold> <xref ref-type="bibr" rid="B39">Søli and Kjærandsen 2008</xref> <bold>4</bold> <xref ref-type="bibr" rid="B18">Kjærandsen et al. 2007</xref> <bold>39</bold> <xref ref-type="bibr" rid="B47">Zaitzev 1982</xref>, 1994.</p></caption><graphic xmlns:xlink="http://www.w3.org/1999/xlink" xlink:href="ZooKeys-077-031-g008.jpg" position="float" orientation="portrait" xlink:type="simple"/></fig></tp:treatment-sec><tp:treatment-sec><!--Section generated to contain objects referenced in tp:taxon-treatment.--><fig id="F1" position="float" orientation="portrait"><label>Figures 1–4.</label><caption><p>Habitus photos of European <tp:taxon-name>Greenomyia</tp:taxon-name> females. <bold>1</bold> <tp:taxon-name>Greenomyia baikalica</tp:taxon-name> <bold>2</bold> <tp:taxon-name>Greenomyia borealis</tp:taxon-name> <bold>3</bold> <tp:taxon-name>Greenomyia mongolica</tp:taxon-name> <bold>4</bold> <tp:taxon-name>Greenomyia stackelbergi</tp:taxon-name>.</p></caption><graphic xmlns:xlink="http://www.w3.org/1999/xlink" xlink:href="ZooKeys-077-031-g001.jpg" position="float" orientation="portrait" xlink:type="simple"/></fig><fig id="F2" position="float" orientation="portrait"><label>Figures 5–8.</label><caption><p>Head and palpi of European <tp:taxon-name>Greenomyia</tp:taxon-name> females, lateral view. <bold>5</bold> <tp:taxon-name>Greenomyia baikalica</tp:taxon-name> <bold>6</bold> <tp:taxon-name>Greenomyia borealis</tp:taxon-name> <bold>7</bold> <tp:taxon-name>Greenomyia mongolica</tp:taxon-name> <bold>8</bold> <tp:taxon-name>Greenomyia stackelbergi</tp:taxon-name>. Last palpal segment is indicated by a red arrow.</p></caption><graphic xmlns:xlink="http://www.w3.org/1999/xlink" xlink:href="ZooKeys-077-031-g002.jpg" position="float" orientation="portrait" xlink:type="simple"/></fig><fig id="F3" position="float" orientation="portrait"><label>Figures 9–12.</label><caption><p>Wings of European <tp:taxon-name>Greenomyia</tp:taxon-name> females. <bold>9</bold> <tp:taxon-name>Greenomyia baikalica</tp:taxon-name> <bold>10</bold> <tp:taxon-name>Greenomyia borealis</tp:taxon-name> <bold>11</bold> <tp:taxon-name>Greenomyia mongolica</tp:taxon-name> <bold>12</bold> <tp:taxon-name>Greenomyia stackelbergi</tp:taxon-name>.</p></caption><graphic xmlns:xlink="http://www.w3.org/1999/xlink" xlink:href="ZooKeys-077-031-g003.jpg" position="float" orientation="portrait" xlink:type="simple"/></fig><fig id="F4" position="float" orientation="portrait"><label>Figures 13–16.</label><caption><p>Female terminalia of European <tp:taxon-name>Greenomyia</tp:taxon-name> species, lateral view. <bold>13</bold> <tp:taxon-name>Greenomyia baikalica</tp:taxon-name> <bold>14</bold> <tp:taxon-name>Greenomyia borealis</tp:taxon-name> <bold>15</bold> <tp:taxon-name>Greenomyia mongolica</tp:taxon-name> <bold>16</bold> <tp:taxon-name>Greenomyia stackelbergi</tp:taxon-name>. cerc = cercus; gp = gonapophysis; hyp = hypoproct; st = sternite; tg = tergite.</p></caption><graphic xmlns:xlink="http://www.w3.org/1999/xlink" xlink:href="ZooKeys-077-031-g004.jpg" position="float" orientation="portrait" xlink:type="simple"/></fig><fig id="F5" position="float" orientation="portrait"><label>Figures 17–20.</label><caption><p>Female terminalia of European <tp:taxon-name>Greenomyia</tp:taxon-name> species, dorsal view. <bold>17</bold> <tp:taxon-name>Greenomyia baikalica</tp:taxon-name> <bold>18</bold> <tp:taxon-name>Greenomyia borealis</tp:taxon-name> <bold>19</bold> <tp:taxon-name>Greenomyia mongolica</tp:taxon-name> <bold>20</bold> <tp:taxon-name>Greenomyia stackelbergi</tp:taxon-name>.</p></caption><graphic xmlns:xlink="http://www.w3.org/1999/xlink" xlink:href="ZooKeys-077-031-g005.jpg" position="float" orientation="portrait" xlink:type="simple"/></fig><fig id="F6" position="float" orientation="portrait"><label>Figures 21–24.</label><caption><p>Female terminalia of European <tp:taxon-name>Greenomyia</tp:taxon-name> species, ventral view, sternite VIII detached. <bold>21</bold> <tp:taxon-name>Greenomyia baikalica</tp:taxon-name> <bold>22</bold> <tp:taxon-name>Greenomyia borealis</tp:taxon-name> <bold>23</bold> <tp:taxon-name>Greenomyia mongolica</tp:taxon-name> <bold>24</bold> <tp:taxon-name>Greenomyia stackelbergi</tp:taxon-name>.</p></caption><graphic xmlns:xlink="http://www.w3.org/1999/xlink" xlink:href="ZooKeys-077-031-g006.jpg" position="float" orientation="portrait" xlink:type="simple"/></fig><fig id="F7" position="float" orientation="portrait"><label>Figures 25–28.</label><caption><p>Female terminalia of European <tp:taxon-name>Greenomyia</tp:taxon-name> species, ventral view of sternite VIII. <bold>25</bold> <tp:taxon-name>Greenomyia baikalica</tp:taxon-name> <bold>26</bold> <tp:taxon-name>Greenomyia borealis</tp:taxon-name> <bold>27</bold> <tp:taxon-name>Greenomyia mongolica</tp:taxon-name> <bold>28</bold> <tp:taxon-name>Greenomyia stackelbergi</tp:taxon-name>.</p></caption><graphic xmlns:xlink="http://www.w3.org/1999/xlink" xlink:href="ZooKeys-077-031-g007.jpg" position="float" orientation="portrait" xlink:type="simple"/></fig></tp:treatment-sec><ref-list><ref id="B34"><mixed-citation xmlns:xlink="http://www.w3.org/1999/xlink" xlink:type="simple"><person-group><name name-style="western"><surname>Polevoi</surname><given-names>AV</given-names></name></person-group> (<year>2000</year>)<source> Fungus gnats (Diptera: Bolitophilidae, Ditomyiidae, Keroplatidae, Diadocidiidae, Mycetophilidae) of Karelia</source>. <publisher-loc>Petrozavodsk</publisher-loc>, <lpage>84</lpage>pp. [In Russian]</mixed-citation></ref><ref id="B8"><mixed-citation xmlns:xlink="http://www.w3.org/1999/xlink" xlink:type="simple"><person-group><name name-style="western"><surname>Chandler</surname><given-names>PJ</given-names></name></person-group> (<year>2005</year>)<article-title> Fauna Europaea: Mycetophilidae</article-title>. In: <person-group><name name-style="western"><surname>de Jong</surname><given-names>H</given-names></name></person-group> (<role>Ed</role>) <source>Fauna Europaea: Diptera, Nematocera. Fauna Europaea, version 1.2</source>. Available from: <ext-link ext-link-type="uri" xlink:href="http://www.faunaeur.org" xlink:type="simple">http://www.faunaeur.org</ext-link> [accessed 21.I.2010]</mixed-citation></ref><ref id="B18"><mixed-citation xmlns:xlink="http://www.w3.org/1999/xlink" xlink:type="simple"><person-group><name name-style="western"><surname>Kjærandsen</surname><given-names>J</given-names></name><name name-style="western"><surname>Hedmark</surname><given-names>K</given-names></name><name name-style="western"><surname>Kurina</surname><given-names>O</given-names></name><name name-style="western"><surname>Polevoi</surname><given-names>A</given-names></name><name name-style="western"><surname>Økland</surname><given-names>B</given-names></name><name name-style="western"><surname>Götmark</surname><given-names>F</given-names></name></person-group> (<year>2007</year>)<article-title> Annotated checklist of fungus gnats from Sweden (Diptera: Bolitophilidae, Diadocidiidae, Ditomyiidae, Keroplatidae and Mycetophiliae)</article-title>. <source>Insect Systematics and Evolution Supplement No. 6</source>: <fpage>1</fpage>–<lpage>128</lpage>.</mixed-citation></ref><ref id="B23"><mixed-citation xmlns:xlink="http://www.w3.org/1999/xlink" xlink:type="simple"><person-group><name name-style="western"><surname>Lackschewitz</surname><given-names>P</given-names></name></person-group> (<year>1937</year>)<article-title> Die Fungivoriden des Ost baltischen Gebietes. Arbeiten des Naturforscher Verein zu Riga (N.F.</article-title><source>)</source><volume>21</volume>:<fpage>1</fpage>-<lpage>47</lpage>.</mixed-citation></ref><ref id="B46"><mixed-citation xmlns:xlink="http://www.w3.org/1999/xlink" xlink:type="simple"><person-group><name name-style="western"><surname>Winnertz</surname><given-names>J</given-names></name></person-group> (<year>1863</year>)<article-title> Beitrag zu einer Monographie der Pilzmücken</article-title>. <source>Verhandlungen der Zoologisch-Botanischen Gesellschaft in Wien</source><volume>13</volume>: <fpage>637</fpage>–<lpage>964</lpage>.</mixed-citation></ref><ref id="B7"><mixed-citation xmlns:xlink="http://www.w3.org/1999/xlink" xlink:type="simple"><person-group><name name-style="western"><surname>Chandler</surname><given-names>PJ</given-names></name></person-group> (<year>1998</year>)<article-title> 20. Mycetophilidae</article-title>. In: <person-group><name name-style="western"><surname>Merz</surname><given-names>B</given-names></name><name name-style="western"><surname>Bächli</surname><given-names>G</given-names></name><name name-style="western"><surname>Haenni </surname><given-names>P</given-names></name><name name-style="western"><surname>Gonseth</surname><given-names>Y</given-names></name></person-group> (<role>Eds</role>) <source>Fauna Helvetica 1. Diptera-Checklist</source>. <publisher-name>Schweizerische Entomologische Gesellschaft</publisher-name>, <fpage>113</fpage>–<lpage>125</lpage>.</mixed-citation></ref><ref id="B42"><mixed-citation xmlns:xlink="http://www.w3.org/1999/xlink" xlink:type="simple"><person-group><name name-style="western"><surname>Ševčík</surname><given-names>J</given-names></name><name name-style="western"><surname>Košel</surname><given-names>V</given-names></name></person-group> (<year>2009</year>)<article-title> Mycetophilidae Newman, 1834</article-title>. In: <person-group><name name-style="western"><surname>Jedlička</surname><given-names>L</given-names></name><name name-style="western"><surname>Kúdela</surname><given-names>M</given-names></name><name name-style="western"><surname>Stloukalová</surname><given-names>V</given-names></name></person-group> (<role>Eds</role>) <source>Checklist of Diptera of the Czech Republic and Slovakia. Electronic version 2</source>. <ext-link ext-link-type="uri" xlink:href="http://zoology.fns.uniba.sk/diptera2009" xlink:type="simple">http://zoology.fns.uniba.sk/diptera2009</ext-link> [accessed 07.II.2010]</mixed-citation></ref><ref id="B44"><mixed-citation xmlns:xlink="http://www.w3.org/1999/xlink" xlink:type="simple"><person-group><name name-style="western"><surname>Ševčík</surname><given-names>J</given-names></name><name name-style="western"><surname>Papp</surname><given-names>L</given-names></name></person-group> (<year>2001</year>)<article-title> Bolitophilidae and Mycetophilidae (Diptera): genera and species new to Hungary.</article-title><source>Folia Entomologica Hungarica</source><volume>62</volume>:<fpage>217</fpage>-<lpage>229</lpage>.</mixed-citation></ref><ref id="B10"><mixed-citation xmlns:xlink="http://www.w3.org/1999/xlink" xlink:type="simple"><person-group><name name-style="western"><surname>Chandler</surname><given-names>PJ</given-names></name><name name-style="western"><surname>Bechev</surname><given-names>D</given-names></name><name name-style="western"><surname>Caspers</surname><given-names>N</given-names></name></person-group> (<year>2006</year>)<article-title> The fungus gnats (Diptera: Bolitophilidae, Diadocidiidae, Ditomyiidae, Keroplatidae and Mycetophilidae) of Greece, its islands and Cyprus.</article-title><source>Studia Dipterologica</source><volume>12</volume>:<fpage>255</fpage>-<lpage>314</lpage>.</mixed-citation></ref><ref id="B47"><mixed-citation xmlns:xlink="http://www.w3.org/1999/xlink" xlink:type="simple"><person-group><name name-style="western"><surname>Zaitzev</surname><given-names>AI</given-names></name></person-group> (<year>1982</year>)<article-title> <italic>Greenomyia</italic> and <italic>Neoclastobasis</italic>. Fungus gnats (Diptera, Mycetophilidae) of the USSR</article-title>. <source>Vestnik Zoologii</source><volume>1982</volume>: <fpage>25</fpage>–<lpage>32</lpage>. [in Russian]</mixed-citation></ref><ref id="B15"><mixed-citation xmlns:xlink="http://www.w3.org/1999/xlink" xlink:type="simple"><person-group><name name-style="western"><surname>Gammelmo</surname><given-names>O</given-names></name><name name-style="western"><surname>Søli</surname><given-names>GEE</given-names></name></person-group> (<year>2006</year>)<article-title>Norwegian fungus gnats of the family Mycetophilidae (Diptera, Nematocera).</article-title><source>Norwegian Journal of Entomology</source><volume>53</volume>:<fpage>57</fpage>-<lpage>69</lpage>.</mixed-citation></ref><ref id="B35"><mixed-citation xmlns:xlink="http://www.w3.org/1999/xlink" xlink:type="simple"><person-group><name name-style="western"><surname>Polevoi</surname><given-names>A</given-names></name></person-group> (<year>2001</year>)<article-title> The study of forest Diptera fauna in Koitajoki area</article-title>. In: <person-group><name name-style="western"><surname>Hokkanen</surname><given-names>TJ</given-names></name></person-group> (<role>Ed</role>) <source>Diversity studies in Koitajoki area (North Karelian Biosphere Reserve, Ilomantsi, Finland</source>). <publisher-name>Metsähallitus</publisher-name>, <publisher-loc>Vantaa</publisher-loc>, <fpage>72</fpage>–<lpage>85</lpage>.</mixed-citation></ref><ref id="B48"><mixed-citation xmlns:xlink="http://www.w3.org/1999/xlink" xlink:type="simple"><person-group><name name-style="western"><surname>Zaitzev</surname><given-names>AI</given-names></name></person-group> (<year>1994</year>)<source> Fungus gnats of the fauna of Russia and adjacent regions. Part 1</source>. <publisher-loc>Moscow</publisher-loc>, <lpage>288</lpage>. [in Russian, with English summary]</mixed-citation></ref><ref id="B41"><mixed-citation xmlns:xlink="http://www.w3.org/1999/xlink" xlink:type="simple"><person-group><name name-style="western"><surname>Søli</surname><given-names>GEE</given-names></name><name name-style="western"><surname>Rindal</surname><given-names>E</given-names></name><name name-style="western"><surname>Hansen L</surname><given-names>O</given-names></name></person-group> (<year>2009</year>)<article-title> New records of fungus gnats for Norway (Diptera: Mycetophilidae).</article-title><source>Norwegian Journal of Entomology</source><volume>56</volume>:<fpage>69</fpage>-<lpage>73</lpage>.</mixed-citation></ref><ref id="B9"><mixed-citation xmlns:xlink="http://www.w3.org/1999/xlink" xlink:type="simple"><person-group><name name-style="western"><surname>Chandler</surname><given-names>PJ</given-names></name></person-group> (<year>2010</year>)<article-title> Fungus Gnats Recording Scheme. Newsletter 4.</article-title><source>Dipterists Forum, Spring</source><volume>2010</volume>:<fpage>1</fpage>-<lpage>7</lpage>.</mixed-citation></ref><ref id="B19"><mixed-citation xmlns:xlink="http://www.w3.org/1999/xlink" xlink:type="simple"><person-group><name name-style="western"><surname>Kurina</surname><given-names>O</given-names></name></person-group> (<year>1997</year>)<article-title> <italic>Greenomyia mongolica</italic> Lastovka et Matile, 1974 (Diptera, Mycetophilidae) found in Estonia.</article-title><source>An international Journal of Dipterological Research</source><volume>8</volume>:<fpage>69</fpage>-<lpage>71</lpage>.</mixed-citation></ref><ref id="B29"><mixed-citation xmlns:xlink="http://www.w3.org/1999/xlink" xlink:type="simple"><person-group><name name-style="western"><surname>Matile</surname><given-names>L</given-names></name></person-group> (<year>2002</year>)<article-title> Notes sur le genre <italic>Greenomyia</italic> Brunetti et description d’une espece nouvelle des Alpes et des Apennins (Diptera: Mycetophilidae).</article-title><source>Annales de la Société Entomologique de France (Nouvelle série)</source><volume>38</volume> (<issue>1–2</issue>):<fpage>13</fpage>-<lpage>16</lpage>.</mixed-citation></ref><ref id="B6"><mixed-citation xmlns:xlink="http://www.w3.org/1999/xlink" xlink:type="simple"><person-group><name name-style="western"><surname>Caspers</surname><given-names>N</given-names></name></person-group> (<year>1996</year>)<article-title>Fundort Schöngeising, Oberbayern Die Pilzmücken (Diptera Sciaroidea: Bolitophilidae, Diadocidiidae, Ditomyiidae, Keroplatidae, Mycetophilidae).</article-title><source>Entomofauna</source><volume>17</volume> (<issue>25</issue>):<fpage>385</fpage>-<lpage>396</lpage>.</mixed-citation></ref><ref id="B21"><mixed-citation xmlns:xlink="http://www.w3.org/1999/xlink" xlink:type="simple"><person-group><name name-style="western"><surname>Kurina</surname><given-names>O</given-names></name></person-group> (<year>2008a</year>)<article-title> Sciaroidea excl. Sciaridae.</article-title> In: <person-group><name name-style="western"><surname>Ziegler J (Ed) Diptera</surname><given-names>Stelviana</given-names></name></person-group>. <issue-title> A dipterological perspective on a changing alpine landscape. Volume 1. Studia Dipterologica.</issue-title><source>Supplements</source><volume>16</volume> :<fpage>245</fpage>-<lpage>293</lpage>..</mixed-citation></ref><ref id="B26"><mixed-citation xmlns:xlink="http://www.w3.org/1999/xlink" xlink:type="simple"><person-group><name name-style="western"><surname>Martinovský</surname><given-names>J</given-names></name><name name-style="western"><surname>Ševčik</surname><given-names>J</given-names></name></person-group> (<year>1998</year>)<article-title> Bolitophilidae, Diadocidiidae, Ditomyiidae, Keroplatidae, Macroceridae, Mycetophilidae</article-title>. <source>Folia Facultatis Scientiarum Naturalium Universitatis Masarykianae Brunensis Biologia</source><volume>99</volume>: <fpage>41</fpage>–<lpage>47</lpage>.</mixed-citation></ref><ref id="B27"><mixed-citation xmlns:xlink="http://www.w3.org/1999/xlink" xlink:type="simple"><person-group><name name-style="western"><surname>Martinovský</surname><given-names>J</given-names></name><name name-style="western"><surname>Barták</surname><given-names>M</given-names></name></person-group> (<year>2000</year>)<article-title> Mycetophilidae. In Barták M, Vaňhara J (Eds) Diptera in an industrially affected region (North-Western Bohemia, Bílina and Duchcov environs) I.</article-title><source>Folia Facultatis Scientiarum Naturalium Universitatis Masarykianae Brunensis, Biologia</source><volume>104</volume>:<fpage>65</fpage>-<lpage>71</lpage>.</mixed-citation></ref><ref id="B33"><mixed-citation xmlns:xlink="http://www.w3.org/1999/xlink" xlink:type="simple"><person-group><name name-style="western"><surname>Plassmann</surname><given-names>E</given-names></name></person-group> (<year>1996</year>)<article-title> Zur Kenntnis der Pilzmückenfauna Österreichs (Diptera: Nematocera: Mycetophilidae)</article-title>. <source>Mitteilungen des internationalen Entomologischen Vereins</source><volume>21</volume> (<issue>3/4</issue>): <fpage>111</fpage>–<lpage>120</lpage>.</mixed-citation></ref><ref id="B43"><mixed-citation xmlns:xlink="http://www.w3.org/1999/xlink" xlink:type="simple"><person-group><name name-style="western"><surname>Ševčík</surname><given-names>J</given-names></name><name name-style="western"><surname>Martinovský</surname><given-names>J</given-names></name></person-group> (<year>1999</year>)<article-title> Faunistic records. Keroplatidae, Mycetophilidae</article-title>. In: <person-group><name name-style="western"><surname>Jedlička</surname><given-names>L</given-names></name></person-group> (<role>Ed</role>) <source>Dipterologica bohemoslovaca</source>. Vol. 9. <publisher-name>Slovak Entomological Society</publisher-name>, <publisher-loc>Bratislava</publisher-loc>, <fpage>189</fpage>–<lpage>193</lpage>.</mixed-citation></ref><ref id="B32"><mixed-citation xmlns:xlink="http://www.w3.org/1999/xlink" xlink:type="simple"><person-group><name name-style="western"><surname>Papp</surname><given-names>L</given-names></name></person-group> (<year>2000</year>)<article-title> Pediciidae, Bolitophilidae, Keroplatidae, Mycetophilidae and Dixidae: genera and species new to Hungary (Diptera).</article-title><source>Folia Entomologica Hungarica</source><volume>61</volume>:<fpage>219</fpage>-<lpage>231</lpage>.</mixed-citation></ref><ref id="B2"><mixed-citation xmlns:xlink="http://www.w3.org/1999/xlink" xlink:type="simple"><person-group><name name-style="western"><surname>Bechev</surname><given-names>D</given-names></name></person-group> (<year>1989</year>)<article-title> New species Mycetophiloidea (Diptera) for Bulgarian fauna. III</article-title>. <source>Travaux Scientifiques d’Universite de Plovdiv, Biologie</source><volume>27</volume> (<issue>6</issue>): <fpage>153</fpage>–<lpage>159</lpage>. [in Bulgarian]</mixed-citation></ref><ref id="B24"><mixed-citation xmlns:xlink="http://www.w3.org/1999/xlink" xlink:type="simple"><person-group><name name-style="western"><surname>Laštovka</surname><given-names>P</given-names></name><name name-style="western"><surname>Matile</surname><given-names>L</given-names></name></person-group> (<year>1974</year>)<article-title> Mycetophilidae (Diptera) de Mongolie</article-title>. <source>Acta Zoologica Academiae Scientiarum Hungaricae</source><volume>20</volume>(<issue>1/2</issue>): <fpage>93</fpage>–<lpage>135</lpage>.</mixed-citation></ref><ref id="B39"><mixed-citation xmlns:xlink="http://www.w3.org/1999/xlink" xlink:type="simple"><person-group><name name-style="western"><surname>Søli</surname><given-names>G</given-names></name><name name-style="western"><surname>Kjærandsen</surname><given-names>J</given-names></name></person-group> (<year>2008</year>)<article-title> Additions to the Norwegian fauna of fungus gnats (Diptera, Mycetophilidae).</article-title><source>Norwegian Journal of Entomology</source><volume>55</volume>:<fpage>31</fpage>-<lpage>41</lpage>.</mixed-citation></ref></ref-list></tp:taxon-treatment>
